# Supplementary material for: Untargeted flower volatilome profiling highlights differential pollinator attraction strategies in muscadine
Source: Front Plant Sci. 2025 Feb 28;16:1548564. doi: 10.3389/fpls.2025.1548564 (PMC11906380; doi:10.3389/fpls.2025.1548564)
Supplement: Supplementary file 3 [file Table2.xlsx]

## Sheet: Sheet1
Table S2. Volatilome profiling of muscadine flowers.
NO.	Floral Volatiles	RT	RI	Female								Perfect								Main fragment ions (m/z)
				Red				Bronze				Red				Bronze
				Onyx	Supreme	O23-2-1	Majesty	Darlene	C1-3-1	C8-6-1	O26-15-1	Floriana	C11-2-2	B20-18-2	Noble	A27-10-10	Carlos	C3-4-1	Late Fry
	Aldehydes			(μg/100g)
1	(E)-2-Hexenal	7.08	814	-	-	-	-	-	-	-	-	-	-	-	-	-	8.4±1.5	-	22.1±2.2	98,95,83,74,69,63,57,55,47,41,39,36,29,27
2	Heptanal	8.76	905	-	-	-	-	-	-	-	-	-	-	-	-	-	-	-	6.8±0.3	113,96,95,86,81,72,70,65,55,53,44,41,31,29,15
3	n-Octanal	12.3	1005	6.4±0.8	4.8±0.5	6.1±0.9	215±16	5.1±0.6	9.9±0.6	4.9±0.5	63.2±6	32.2±4	53.2±6.5	20.2±2.4	130±12	60.3±7	74±8	6.6±0.9	128±13	110,95,84,81,72,69,65,57,53,41,31,29,15
4	¶-Isobutyl-α-hydrocinnamaldehyde	24.61	1546	5.4±0.6	-	-	-	-	2.5±0.4	-	19.4±2	21.2±2.2	26.2±2.7	125±12	-	126±8.9	-	4.1±0.6	-	204,189,162,161,147,143,131,115,105,91,89,77,65,51,43
	Total aldehydes content			11.8	4.8	6.1	215	5.1	12.4	4.9	82.6	53.4	79.4	145.2	130	186.3	82.4	10.7	156.9
	Acids
1	2,5-Diamino-2-methyl pentanoic acid	15.703	1376	-	-	487±32	-	-	-	-	-	-	-	-	-	-	-	-	-	128,113,100,84,83,72,70,57,53,42,41,30,28
2	3-Decenoic acid	27.158	1580	-	-	-	-	-	-	-	-	17.2±0.9	-	-	-	-	75±9	-	-	170,153,152,141,123,110,96,84,73,69,55,53,43,29,15
	Total acids content			0	0	487	0	0	0	0	0	17.2	0	0	0	0	75	0	0
	Alcohols
1	1-Hexanol	6.03	860	12.2±1.6	7.9±0.6	15±2	114±11	5.6±0.6	19.2±1	5.3±0.7	64.2±8.2	18.1±2.2	105±13	11.2±1.3	69.8±4.5	27±3.1	47±5.1	12±1.6	83.7±8.1	101,84,73,69,67,59,56,51,43,41,33,27,15
2	1-Ethyl hexanol	9.665	999	-	2.9±0.2	-	-	-	6.8±0.4	-	-	-	41.7±6.2	-	-	57.3±6.1	-	3.1±0.2	-	129,113,103,101,97,83,82,67,59,55,50,43,41
3	3-Octanol	12.19	979	-	-	-	69±7	-	-	-	-	9.5±1.1	-	-	-	-	-	-	45.3±5.2	112,101,84,83,67,59,55,53,44,41,31,27
4	3-Methyl pentanol	12.715	844	-	-	-	-	-	6.7±0.4	-	-	-	-	-	-	-	-	-	-	101,86,84,79,70,69,58,56,53,46,43
5	2-Ethyl hexanol	13.221	995	-	-	-	337±35	-	-	-	-	-	-	-	-	-	-	-	173±20	112,95,85,83,73,70,65,57,53,41,39,31,29,26,18
7	2-Nonanol	15.375	1078	-	-	-	-	-	-	-	-	-	-	-	-	-	33±4.2	-	25.6±2.1	143,126,111,98,84,73,69,59,55,45,43,29,15
8	3-Methyl-1-heptanol	15.655	995	-	-	1.8±0.3	-	-	-	-	-	-	-	-	-	-	-	-	1428±112	105,95,85,84,73,70,65,55,53,43,41,29,18
9	3-Ethyl-4-methyl-1-pentanol	15.73	931	-	-	278±29	-	-	-	-	-	-	-	-	-	-	-	-	-	112,97,84,71,69,55,43,41
10	4-Methyl-1-heptanol	15.82	995	371±28	-	218±21	-	-	-	-	-	-	-	-	-	-	-	-	-	112,95,84,83,69,60,56,53,43,41,31,29,15
11	4-Methyl-1-hexanol	15.974	896	-	-	5.1±0.6	-	-	-	-	-	-	-	-	-	-	-	-	-	115,96,83,73,70,65,56,53,43,41,31,29,15
12	1-Octanol	16.476	1059	227±14	32±4	253±18	-	-	1756±92	598±21	305±19	533±11	154±7	29.3±3.2	125±12	78.7±8	135±16	-	-	129,112,95,85,84,73,70,65,56,54,43,41,29,15
13	1-Nonanol	18.23	1159	-	-	-	44±5.2	-	-	-	-	-	-	-	-	-	5.2±0.3	-	183±21	126,105,98,95,83,73,70,65,56,53,43,41,29,15
14	3-Decanol	18.865	1178	-	-	3.8±0.5	-	-	-	-	-	-	-	-	-	-	-	-	-	157,140,130,129,111,97,81,69,59,55,41,31,15
15	1-Decanol	20.77	1258	60.2±8.2	15±1.2	71±8.1	171±20.5	26.1±3.2	33.7±9.8	6.9±0.9	101±11	16.6±1.4	189±16	512±34	-	116±10	123±15	30±5	177±12	140,125,112,97,96,85,83,73,70,65,55,54,41,29
16	(6E)3,7,11-Trimethyl-1,6,10-dodecatrien-3-ol	25.11	1564	13.2±2.3	6.8±1.2	-	-	3.7±1.2	20.3±4.1	-	-	-	-	-	-	-	-	-	-	204,189,179,161,148,136,119,107,93,81,71,69,55,41,39,27,18
17	2,3,5-Trimethyl-1,4-benzenediol	25.5	1461	-	-	-	-	-	-	-	-	-	-	18.3±2.4	-	35.2±5	-	-	-	154,152,138,137,119,109,105,91,79,65,53,39,27,15
18	4-Methyl-1-(1-methylethyl)-cyclohexanol	26.28	1564	5.9±0.6	-	6.9±0.8	-	-	-	-	-	-	-	-	-	-	-	-	-	156,123,113,112,99,95,81,71,67,57,55,43,41,27
19	2,3,6-Trimethyl-7-octen-3-ol	28.4	1068	9.1±1.1	2.5±0.2	15±1.4	-	3.5±0.2	15.1±1.3	2.1±0.1	-	-	-	129±8	-	213±15	-	-	-	152,137,121,109,97,87,81,69,58,55,43,41,27,23
20	(E)-2-Octen-1-ol	29.918	1067	-	-	-	174±17	-	5.2±0.5	6.5±0.4	-	-	-	-	123±13	-	37±4.3	3.9±0.8	-	125,107,95,85,81,72,68,65,57,53,41,31,29
21	(Z)6,(Z)9-Pentadecadien-1-ol	31.7	1771	1.6±0.3	-	1.7±0.2	-	1.8±0.1	-	-	61.2±4.1	-	48.8±4.2	-	-	-	-	-	-	224,206,149,135,121,110,96,95,81,67,57,55,41
22	Z-9-Pentadecenol	33.5	1763	-	-	-	-	-	-	-	-	-	48.6±3.2	82.1±8.1	-	-	-	-	-	226,225,208,190,179,164,151,137,127,124,110,97,95,83,69,57,55,41
23	(Z,Z,Z)-9,12,15-Octadecatrien-1-ol	36.4	2077	-	-	-	-	-	-	-	64.3±8.1	17.5±1.5	112±11	-	-	-	-	-	-	264,235,221,208,195,177,163,149,135,121,108,107,93,79,67,55,41
	Total alcohols content			700.2	67.1	869.3	909	40.7	1863	618.8	595.7	594.7	699.1	781.9	317.8	527.2	380.2	49	2115.6
	Esters
1	Octyl formate	13.7	1180	6.6±0.2	8.5±0.1	153±12	-	14.4±2.2	16.5±2.1	6.3±0.5	98.1±10.3	-	77.3±8.1	30.2±4.1	-	84.2±8	-	6.6±0.5	-	112,97,88,84,82,73,70,67,58,56,51,43,41
2	1-Octyl trifluoroacetate	15.295	1017	-	-	70.3±3	-	-	-	-	-	-	-	-	-	-	-	-	-	208,179,165,151,139,127,112,97,83,69,55,43,41,29,15
3	Methyl 10-methylundecanoate	24.18	1417	-	-	-	-	-	13.7±2.4	-	-	-	-	-	-	-	-	-	-	214,199,183,172,171,157,143,129,115,105,97,87,74,69,57,41,29
4	Methyl dodecanoate	24.197	1481	-	-	6.9±0.8	-	-	-	-	-	73.8±9.1	-	389±30	-	371±44	-	26±3.2	328±19	214,183,171,157,143,129,115,101,87,75,74,55,45,43
5	(-)-Isolongifolol, acetate	24.7	1759	-	-	-	20±2.6	-	-	-	-	22±2.6	-	-	33.3±4.2	-	7.3±0.9	-	49.2±6.2	249,221,205,204,189,175,161,147,133,119,109,95,79,67,55,43,29,15
6	Butyl caprate	25.65	1580	-	-	-	-	-	-	-	-	60±9.1	-	100±12	-	-	-	-	-	228,199,185,173,155,143,129,116,101,85,73,57,56,41,29,18
7	Methyl stearidonate	28	2109	-	-	-	-	-	-	-	-	-	124±6	129±8	-	221±13	-	8.9±1	-	261,247,234,221,201,189,175,161,147,133,119,105,93,91,79,67,55
8	Methyl 7,11,14-eicosatrienoate	28.1	2300	-	1.3±0.3	-	-	1.5±0.2	-	1.9±0.1	104±13	-	-	-	-	213±21	-	-	-	320,288,271,249,235,221,205,191,177,164,150,135,121,109,95,81,67,55,51
9	5-Octadecenoic acid methyl ester	28.15	2085	-	-	-	29±3	-	10.2±0.8	-	-	-	-	129±17	-	213±8	-	37±1	37.2±4.4	296,266,264,247,236,222,194,180,166,137,123,98,96,74,67,41,27
10	Methyl 9(Z)-Octadecenoate	28.16	2085	-	-	-	-	-	34.2±5.2	-	-	-	-	-	-	-	-	-	-	296,264,235,222,207,193,180,166,137,123,98,87,69,55,41,27
11	Octyl heptanoate	29.24	1680	1.3±0.1	-	2±0.6	24±3	-	-	-	-	-	-	-	-	-	8.1±0.9	-	-	157,133,131,113,97,85,84,70,61,57,45,43,29,27
12	Butyl dodecanoate	30.065	1779	17.7±2.6	11±0.9	28.2±4	326±21	-	26.6±3.6	7.7±1	-	-	57.1±6.5	82±10	-	-	-	-	100±13	256,201,183,171,157,143,129,116,101,85,73,60,56,41
13	Z-5,17-Octadecadien-1-ol acetate	30.3	2175	1.8±0.3	-	2.7±0.1	-	1.6±0.2	4.3±0.3	-	39.2±3	166±17	68.2±5.1	82.2±7.2	-	148±6.2	9.8±1.1	2.9±0.3	-	306,284,265,248,233,220,206,191,177,166,149,135,121,107,93,79,67,43,41
14	1-Propyldecyl octanoate	31.38	2212	-	-	-	64±8	-	-	-	-	-	-	-	-	-	-	-	28.2±4.3	242,199,182,170,154,144,139,127,111,97,84,69,57,55,43,29
15	(Z, E)-9,12-Tetradecadien-1-ol, acetate	31.4	1795	-	-	-	-	-	-	-	-	-	52.6±6.9	-	13.3±2.1	-	-	-	-	252,209,192,177,163,149,135,121,107,95,79,67,55,43,29,15
16	Oxalic acid isobutyl tetradecyl ester	31.493	2280	-	-	-	83±10	-	-	-	-	-	-	-	65.1±8	-	19±2.1	-	-	241,196,168,139,125,111,97,85,71,57,56,43,29
17	Methyl tetradecanoate	31.778	1680	17.4±2.5	4.1±0.4	35.3±3	289±11	12.2±2.1	32.5±5.3	3.6±0.4	242±11	256±13	508±18	130±17	878±24	213±18	129±10	43±6	478±16	242,211,199,185,171,157,143,125,111,101,87,74,55,43,29,15
18	Carbonic acid octadecyl prop-1-en-2-yl ester	32.47	2175	-	-	-	-	30.1±5.2	-	-	-	-	-	-	-	-	-	-	-	297,252,224,210,196,182,168,155,140,125,111,85,71,57,43,41,27
19	Benzyl benzoate	32.755	1733	-	-	-	136±11	-	-	-	-	-	-	-	-	-	-	-	139±13	212,194,178,165,152,136,122,105,91,79,77,65,51,39,27,18
20	Octyl octanoate	32.927	1781	53.3±3.9	25±2	61.2±7.2	-	30.6±4.1	59.3±3.4	16±2	198±14	47.7±3.2	280±10	96.4±8.1	362±21	305±18	163±9	301±6	300±15	146,145,128,127,116,112,109,97,89,83,74,70,67,57,55,44,43
21	Ethyl tetradecanoate	33.228	1779	-	-	-	-	-	-	-	-	5.3±0.2	-	-	43.3±3.2	-	-	-	-	255,227,211,199,185,171,157,143,129,115,101,88,83,73,55,43,29
22	Butyl 6,9,12,15-octadecatetraenoate	33.4	2109	-	-	-	-	-	-	-	125±11	-	4.6±0.8	18.5±1.1	-	-	-	-	-	332,303,289,275,263,236,215,201,189,175,161,147,133,119,108,93,79,67,55,51
23	Butyl undecyl phthalate	33.503	2732	-	-	-	83±10	-	-	-	-	-	-	-	-	-	-	-	-	321,223,205,167,149,121,97,83,57,41,27
24	Butyl octyl phthalate	36.496	2434	-	-	-	-	-	-	-	-	-	-	-	-	-	-	-	25.2±3.7	334,279,261,223,205,167,149,132,121,104,93,76,57,41,27
25	cis-9-Tetradecenoic acid, propyl ester	36.5	2001	-	-	-	-	-	-	-	-	26±2.1	-	-	26.2±3.2	-	11±2.3	-	-	268,227,210,209,189,169,166,151,137,124,97,83,69,55,41,27
26	Isobutyl myristate	37.084	1914	-	-	-	68±8.1	-	-	-	-	-	-	-	-	-	-	-	21.3±3.3	284,269,254,241,229,211,199,185,171,157,143,129,116,98,85,73,56,41,27,15
27	Butyl myristate	37.1	1978	-	-	-	-	-	-	-	-	24.4±3.2	41±2.2	82.6±6.5	107±12	-	-	2.9±0.1	38.2±3.7	284,269,255,241,229,227,211,199,185,171,157,143,129,116,101,85,73,60,56,43
28	2-O-(2-ethylhexyl) 1-O-tridecyl oxalate	39.1	1882	-	2.6±0.4	2.7±0.3	-	-	6.3±0.8	-	48.3±5	-	46.2±6.1	-	90.1±2.9	30±4.1	-	-	-	227,182,152,139,125,112,97,83,71,57,41,29
29	2-Ethylhexyl 4-methylpentyl sulfite	40.521	1873	-	-	-	39±1.6	-	-	-	-	-	-	-	24.5±1.9	-	12±2	-	28.2±1.4	114,113,97,85,83,71,59,57,53,44,43,36,27
30	Bis(2-ethylhexyl) sulfite	42.12	2107	-	-	-	383±38	-	-	-	-	-	-	-	-	-	357±29	-	394±48	129,114,113,99,83,72,71,64,57,53,43,41,31,29
31	2-Ethylhexyl pentyl sulfite	43.714	1873	34.2±4.1	40.2±3.5	47.1±5.1	157±20.5	48.4±3.1	105±12	-	494±55.4	47.5±6.1	431±46	54.2±6.1	1319±80	246±31	37±5.1	18±1.6	99±7.3	129,114,113,97,83,72,71,64,57,53,43,41,31,29
32	Bis(2-ethylhexyl) adipate	44.202	2107	-	-	-	-	-	-	-	-	-	-	-	-	-	-	-	17.2±2.5	259,241,212,199,157,147,142,129,112,101,83,70,57,43
	Total esters content			132.3	92.7	409.4	1701	138.8	308.6	35.5	1348.6	732.5	1813	1378.2	2961.8	2044.2	753.2	446.3	2082.7
	Hydrocarbons
	I. Terpenes
1	Aromadendrene	21.689	1386	-	-	2.4±0.1	-	-	-	-	-	-	-	-	-	-	-	-	-	204,189,175,162,161,147,135,133,119,108,105,91,81,79,67,55,53,41
2	Longifolene	21.7	1398	-	-	-	-	-	-	-	22.9±2.8	-	32.8±1.7	125±12.9	-	125±14	-	3±0.5	-	204,189,175,164,161,147,133,121,119,105,91,79,67,55,53,41,29,15
3	Selina-4,11-diene	21.706	1476	-	1.4±0.2	-	-	-	3.6±0.4	-	38.2±4.8	-	41.5±4.2	437±30.8	-	371±27.7	-	4.8±0.3	-	204,189,175,161,147,134,133,119,107,105,91,79,67,55,41
4	Selina-4(15),7(11)-diene	23.223	1540	10.7±1.5	3.4±0.5	-	26.1±1.1	-	19.3±1.6	-	145±12.2	-	90.2±9.2	416±27.6	-	371±27.7	5.9±0.4	24.9±2.4	-	204,189,187,175,162,161,147,135,133,119,115,105,91,79,67,55,53,41
5	Valencene	23.225	1492	18.7±2.8	4.6±0.8	-	75±7	-	19.2±1.6	1.9±0.3	-	-	-	437±30.8	-	371±27.7	-	29.9±2.4	166±17.6	204,189,175,161,147,135,133,119,105,93,81,79,67,55,51,41
6	β-Helmiscapene	23.3	1502	-	-	-	22.2±1.1	-	-	-	-	-	-	-	34.4±1.6	-	-	-	35.6±3.7	204,189,191,175,161,160,147,133,119,105,91,79,67,55,41,39,29
7	Ylangene	23.308	1221	-	-	-	-	-	-	-	-	4.8±0.6	-	-	-	-	-	-	8.1±0.4	204,189,175,161,160,147,136,121,119,105,93,77,69,55,41,39,27
8	α-Helmiscapene	23.399	1502	-	-	-	-	-	-	-	501±49.5	-	580±33.1	437±30.8	-	371±27.7	-	70±11.6	-	204,189,191,175,161,160,147,133,119,105,91,79,67,55,41,39,29
9	(E)-β-Farnesene	23.412	1452	28.6±1.7	8.6±0.9	16.3±1.7	66±4.8	-	49±6.2	6.1±0.8	147±13.1	22.2±2.1	191.3±16.2	189±16	-	-	-	38±3.2	380±12.2	189,175,161,147,133,121,120,107,94,93,79,69,65,55,41,39,27
10	α-Selinene	23.427	1501	13.2±1.6	14±2	38±5.3	-	-	66.6±6.2	-	-	-	-	-	-	-	-	-	-	204,189,175,161,147,133,121,109,107,93,81,77,67,55,41,27
11	α-Farnesene	23.445	1458	29.6±2.9	13±2.1	45.1±3.8	58±5.5	-	66.6±6.2	8.2±0.8	436±24.2	295±27.7	624±21.5	437±22.6	57.7±6.7	371±27.7	50±3.2	70±6.3	251±18.7	189,176,161,147,133,119,107,94,93,79,69,65,55,41,39,29
12	Eremoligenol	23.501	1627	-	-	-	-	3.6±0.2	-	-	-	-	-	-	-	-	-	-	-	204,189,162,161,147,133,119,108,105,91,79,67,59,53,43
13	β-Elemene	23.837	1390	-	-	-	-	-	-	-	-	21.3±1.9	31.2±2.8	76.2±2.8	15.2±1.6	127±13.4	4.4±0.6	-	12.7±0.7	189,161,147,133,123,121,107,105,93,83,81,68,65,53,43,41
14	7-epi-α-Selinene	24.192	1518	7.3±0.8	-	-	18±1.7	-	-	-	-	-	-	-	36.2±3.4	-	-	-	-	204,189,162,161,147,137,133,122109,107,93,79,67,55,53,41
15	(-)-Aristolene	24.579	1546	-	-	-	22±0.3	-	-	-	-	-	-	-	-	-	-	-	-	204,191,189,175,161,160,147,133,121,119,105,91,81,79,69,55,41,39,29
16	ɤ-Elemene	24.8	1431	-	-	-	-	-	-	-	-	4±0.3	14.4±1.3	139±13.5	-	141±16.9	-	-	-	204,189,175,161,160,119,121,107,93,79,67,55,41,39,27
17	Germacrene B	25.1	1557	-	-	-	-	-	-	-	-	-	-	80.1±3.4	19.2±1.9	-	-	-	-	204,189,161,147,134,133,121,105,93,79,67,53,51,41
18	(Z)-Nerolidol	25.107	1531	9.4±0.4	-	-	-	-	-	-	-	-	-	-	-	-	-	-	-	189,161,148,136,121,107,105,93,83,81,69,65,55,43,41
19	β-Maaliene	25.14	1432	-	-	-	-	-	-	-	5.1±0.9	3±0.2	6.9±0.8	33.2±6	-	54.3±7.1	-	0.9±0	-	204,191,189,175,161,159,147,133,121,119,105,91,77,67,55,41,39,29
20	α-Muurolene	25.599	1440	-	-	-	-	-	-	-	-	278±18	-	-	43.2±3.7	-	-	-	12.2±1.9	204,189,175,161,147,134,133,119,105,94,91,79,67,53,41,29
21	α-Gurjunene	25.6	1419	-	-	12.2±0.9	-	-	-	-	-	26.5±2.3	145±15	124±18	112±9	320±23	-	-	2.7±0.3	204,189,175,162,161,147,133,119,109,105,91,79,67,55,53,41
22	Germacrene D	26.2	1515	15.9±2.6	4.6±0.8	11.3±1.3	106±10.1	3.8±0.6	18.3±1.6	1.9±0.3	137±16.9	90.3±13.2	116±6.6	437±18.3	233±9	371±27.7	74±8.4	30±2.4	315±20.8	204,161,160,147,134,133,119,107,105,91,79,67,55,51,41
23	α-Guaiene	26.208	1438	-	-	-	24±1	-	-	-	-	-	-	-	-	-	-	-	65.7±7.7	204,189,187,175,161,149,147,133,119,109,105,93,79,77,67,55,41,27
24	δ-Selinene	26.265	1474	-	-	-	28±3.7	-	49.6±4.1	6.1±0.8	-	-	-	-	-	-	-	-	59.6±6.3	204,189,175,162,161,147,133,131,119,105,95,91,77,67,55,43,41,29
25	(Z,E)-α-Farnesene	26.4	1458	25.3±3.7	17±1.7	45±5.1	-	18.2±2.8	66.1±7	8.2±1.2	-	-	-	-	-	-	-	-	-	204,189,175,161,147,133,119,109,107,93,81,79,69,55,53,41
26	(E)-α-Bergamotene	26.404	1430	-	-	-	298.3±27.2	-	-	-	-	-	-	-	844.2±30.2	-	115±15.9	-	683±30.3	189,161,147,133,123,119,107,103,93,79,69,67,55,43,41,29
27	β-Bisabolene	26.445	1508	-	-	-	-	-	-	-	-	178±11.3	398±29.1	437±22.2	-	371±27.7	-	-	18.5±1.4	204,189,161,147,133,119,105,93,81,79,69,55,51,41
28	T-Cadinol	26.476	1580	-	-	-	-	-	-	-	-	-	-	-	-	-	56±7.6	-	-	222,208,204,189,177,164,161,149,134,121,119,105,95,79,71,55,43,41,29
29	β-Chamigrene	26.565	1507	-	-	-	18±0.9	-	-	-	-	-	-	-	-	-	7.6±0.7	-	38.8±3.9	204,191,189,175,161,160,147,133,121,119,105,93,81,79,69,55,41,39,29
30	(E)-ɤ-Bisabolene	26.8	1528	-	-	-	-	-	-	-	-	-	-	-	17±1.8	-	-	-	-	204,189,161,148,135,134,119,108,107,93,81,79,69,53,41
31	ɤ-Maaliene	27.446	1430	-	-	-	-	-	-	-	-	-	-	-	-	-	-	-	10.2±0.8	204,189,175,162,161,147,135,133,119,109,105,91,81,79,67,55,53,41
32	(E)-Nerolidol	28.065	1561	-	-	2.1±0.3	-	-	-	-	43.5±5.3	21.6±2	-	-	-	-	-	-	-	186,161,148,136,121,107,105,93,83,81,69,65,55,43,41
33	Pulegone	28.438	1212	-	-	-	-	-	-	-	-	-	-	-	-	-	-	-	11.2±2.2	154,152,138,137,121,109,105,95,82,81,67,59,55,43,41,27,15
34	Selin-6-en-4-α-ol	29.592	1636	-	-	-	31±1.2	-	-	-	-	-	-	-	-	-	-	-	-	222,204,189,175,161,147,135,121,119,105,93,81,71,55,53,43,29
35	Junenol	29.6	1619	2.5±0.3	-	1.6±0.3	38.2±1	-	3.4±0.6	-	26.1±2.4	13.4±1.3	26.3±2.7	19.3±1.7	25.1±2.4	43.1±4.6	8.3±0.7	3.3±0.2	32.6±3	222,204,189,179,165,161,153,135,119,109,93,81,67,55,53,41,29
36	Pogostol	30.5	1650	-	-	-	-	-	-	-	-	30.3±3.4	-	-	-	-	-	-	4.8±0.3	204,189,175,162,161,147,133,121,108,107,93,81,79,67,55,53,43
37	Naphthalene, 1,2,3,4,4a,5,6,8a-octahydro-4a,8-dimethyl-2-(1-methylethenyl)-, [2R-(2.α.,4a.α.,8a.β.)]	30.8	1474	-	-	-	-	-	-	-	-	8.9±1.3	-	123±11	-	-	-	-	-	204,189,175,161,147,133,121,109,107,93,81,77,67,55,41,27
38	(E,E)-Geranyl linalool	34.859	2192	32.4±0.6	2.3±0.3	-	-	54.2±6.2	62.4±5.8	19±1.9	-	-	-	-	-	-	-	-	-	272,203,189,161,147,136,121,107,93,81,69,55,41
39	(-)-Kaurene	38.4	1789	31.4±2.1	-	-	13±0.9	-	-	-	48.4±6	96.3±8.9	-	126±15	-	285.2±22.4	-	72±8.3	17.2±2.3	272,257,243,229,215,213,201,187,175,161,147,123,105,91,81,69,55,41,29
	Total terpens content			225	68.9	174	843.8	79.8	424.1	51.4	1545.1	1081.7	2290.7	3603.6	1437.2	3318.3	321.2	345.9	2124.9
	II. Aliphatics
1	Pentyl cyclopropane	12.4	859	-	179±14	245±21	-	-	-	-	-	-	-	-	-	-	-	-	-	112,97,83,82,71,70,65,56,55,50,42
2	Propane-1,3-diamine, 2-t-butyl	12.63	1054	-	-	17.3±3.2	-	-	-	-	-	-	-	-	-	-	-	-	-	131,113,95,84,81,73,69,65,56,53,44,41,30,28
3	2-Ethylthiolane,S,S-dioxide	12.68	783	-	-	5.4±0.7	-	-	-	-	-	-	-	-	-	-	-	-	-	148,121,92,83,67,57,56
4	1,2,3-Trimethyl-(1.α.,2.α.,3.α-cyclopentane)	12.69	969	5.4±0.2	-	-	-	-	-	-	-	-	-	-	-	-	-	-	-	111,91,84,77,70,69,63,55,51,41,39,27,15
5	2,3-Dimethyl-1-hexene	13.075	1180	-	-	-	-	-	110±17	-	-	-	-	-	-	-	-	-	-	97,84,83,77,70,69,67,58,56,55,53,51,43,41,27,15
6	1,2-Diethyl-cyclobutane	13.865	1078	-	-	6.2±0.3	-	-	-	1720±33	-	-	-	-	-	-	-	-	-	107,97,84,81,72,70,65,57,56,51,42,41,36,27,26
7	2,2,5,5-Tetramethyl-(Z)-3-hexene	14.325	854	-	-	63±5.2	-	-	-	-	-	-	-	-	-	-	-	-	-	140,125,107,97,91,83,77,70,65,55,51,41,37,29
8	α-Octene	14.529	788	-	-	6.3±0.8	-	-	-	-	-	-	-	-	-	-	-	-	-	114,112,105,97,90,83,77,70,63,55,53,44,43,38,29,27
9	1-Ethyl-2-methyl-cis-cyclopentane	14.539	821	-	-	126±14	-	-	-	-	-	-	-	-	-	-	-	-	-	112,111,91,83,81,70,69,58,55,51,41,39,27,15
10	1,3-Dimethyl-cis-cyclopentane	15.692	722	-	-	4.1±0.3	-	-	-	-	-	-	-	-	-	-	-	-	-	95,87,83,77,70,69,58,56,48,42,41,37,30,27,24
11	5-Methylundecane	17.25	1150	-	-	-	64±5	-	-	-	47.7±4.3	51.2±8	32.2±4.2	-	37±5.2	84±3.2	34±2.9	6.1±0.7	51.2±3.2	170,155,140,126,112,99,86,85,71,69,57,53,43,30,29
12	3-Methylundecane	17.7	1150	-	37±5.1	-	-	-	-	46±4.9	372±12	746±27	577±21	75.2±9.2	63.3±6	267±11	41±5.4	100±11	77.2±6.8	170,155,141,126,112,99,85,81,71,57,53,43,29,27,15
13	n-Tridecane	18.618	1313	26.3±3.6	-	28.2±4.3	-	-	11.2±2.1	5.7±0.7	-	-	-	-	-	-	-	-	86.8±3.5	184,169,155,141,127,112,99,85,71,69,57,43,39,29,15
14	n-Dodecane	18.636	1214	163±17	43±4	109±8	1457±57	47.2±6.1	144±12	46±5	610±14	-	548±31	85.5±8.2	750±29	289±13	471±19	95±4.2	966±24	170,155,141,126,112,98,85,79,71,57,53,43,27,15
15	2,3-Dimethyl nonane	19.816	986	-	-	3.2±0.3	-	-	-	-	-	-	-	-	-	-	-	-	-	156,141,128,112,97,82,71,65,57,43,41,29,26
16	5,6-Dipropyl decane	22.747	1483	-	-	-	-	-	-	-	-	-	-	-	-	-	-	-	19.2±3.2	226,197,183,169,155,139,127,112,99,83,71,57,43,39,29
17	5-Methyl tridecane	22.8	1349	-	-	3.2±0.1	-	-	-	-	-	4.5±0.8	-	-	-	-	-	-	17.8±4.3	198,183,168,155,140,126,112,96,85,71,57,56,43,29,26
18	n-Tetradecane	24.069	1400	-	-	-	-	-	-	-	-	134±11	231±12	-	36.2±2	-	16±3.2	17±2.3	-	198,169,155,141,127,113,97,85,71,70,57,44,43
19	4a,8-Dimethyl-2-(prop-1-en-2-yl)-1,2,3,4,4a,5,6,7-octahydronaphthalene	26.224	1528	4.1±0.3	-	-	-	-	-	-	-	21.3±0.2	-	-	-	-	-	-	47.2±3.1	204,189,175,162,161,147,133,119,105,93,91,81,67,55,43,41,29
20	1-Ethenyl-1-methyl-2-(1-methyl cyclohexane)	26.447	1398	-	-	-	-	-	-	-	-	29.4±2.4	-	-	-	-	-	-	6.3±0.2	204,189,175,161,147,136,121,119,107,93,79,67,55,41,39,27
21	(E,Z)-1,3-Cyclododecadiene	27.32	1403	-	-	-	-	-	7.1±1.2	-	-	65.1±6.2	162±14	129±13	-	-	-	12±2	74.4±9.1	165,164,149,135,129,121,107,93,91,79,69,67,55,51,41,27
22	n-Heptadecane	28.3	1700	-	-	-	-	-	-	-	-	-	-	129±13	-	218±19	-	4.6±0.7	-	240,211,197,183,169,155,141,127,113,99,85,71,69,57,43,29,15
23	Tricyclo[3.1.0.0(2,4)]hexane, 3,6-diethyl-3,6-dimethyl-, trans-	28.875	869	-	-	2.4±0.1	-	-	7.2±0.7	-	23.2±4.1	21.7±3.1	36.2±4.1	19.2±4	43.2±6.3	-	7.6±0.4	3.9±0.1	35.9±1.9	164,147,135,121,108,107,91,79,67,55,51,41,27
24	8-Heptadecene	30.71	1719	2.8±0.2	1.5±0.2	-	-	-	-	-	-	-	46.2±6.3	129±12	-	-	-	2.4±0.2	-	238,153,139,125,111,97,83,70,69,55,41,29
25	(E)-9-Octadecene	30.712	1818	-	-	-	-	-	-	-	-	21.2±3.4	-	-	27.2±3.5	-	-	-	29.7±3.8	250,224,195,182,168,154,139,125,111,97,83,70,55,43,29
26	Cyclododecyne	30.943	1272	-	-	-	52±7	-	-	-	-	-	-	-	-	-	41±4.3	-	143±11	164,149,135,121,108,107,93,91,79,68,67,55,51,41,27
27	Silane, dimethyloctyloxyoctyloxy	31.105	1872	-	-	-	-	-	-	1.8±0.1	-	-	-	-	-	-	-	-	-	315,301,285,273,257,243,229,217,205,187,171,159,145,131,115,101,89,75,69,55,41,27
28	Z-5-Nonadecene	31.9	1918	4.2±0.8	-	-	-	-	-	-	-	-	85.2±13	77.2±9.1	-	-	-	-	-	266,251,238,224,210,196,182,167,154,139,125,111,97,84,83,69,55,43
29	1-Nonadecene	32.462	1900	-	1.2±0.2	-	-	-	-	-	-	-	-	-	-	-	-	-	-	266,238,224,210,196,182,168,154,140,126,125,111,97,83,57,43,41,27
30	(E)-9-Eicosene	34.894	2017	-	-	-	30±4.1	-	-	-	-	336±19	-	-	21.2±3	-	13±2.1	-	20.2±4.6	280,252,224,210,196,182,168,154,140,125,111,97,83,55,41,27,22
31	Bicyclo[10.1.0]tridec-1-ene	36.307	1472	-	-	-	86±13	-	-	-	-	61.2±8.4	-	-	112±17	-	31±2.3	-	28.8±2.3	178,163,149,135,121,111,107,93,91,81,67,65,55,41,38,27
32	Hexadecane	37.371	1612	-	-	-	-	-	-	-	-	-	-	-	-	-	-	-	16.2±2.3	226,197,183,169,155,141,127,111,99,85,71,57,55,43,29,18
33	n-Nonadecane	37.4	1910	-	8.5±1.7	-	-	-	29.2±8.1	3.8±1.7	-	11.3±2.6	-	84.2±9.1	31.2±3.4	148±12	-	41±5.3	38.8±3.1	268,225,211,197,183,169,154,141,127,113,99,85,71,69,57,43
34	n-Heneicosane	39.279	2109	47.1±6.5	21±3	15.3±2.2	1421±37	41.1±4.2	77.1±10	20±4	448±24	161±11	438±19	112±9	1062±27	285±19	261±21	62±7.6	391±15	296,281,267,253,239,225,211,197,183,169,155,141,127,113,99,85,71,57,43,41,27
35	n-Tetracosane	40.705	2400	-	-	-	-	-	-	-	-	-	-	-	-	-	-	-	16.2±0.7	338,281,267,253,239,225,211,197,183,169,155,141,127,113,99,85,71,57,43,41
36	n-Docosane	41.024	2200	29.3±3.4	31±4	25.3±4	-	34.2±4.9	61.2±6.1	18±2	541±27	-	300±12	54.3±6.8	-	253±13	75±8.3	14±2.6	-	310,253,239,225,211,197,183,169,155,141,127,113,99,85,71,57,43,41
	Total aliphatics content			282.2	322.2	659.9	3110	122.5	447	1861.3	2047	1701.1	2462.7	1363.8	2183.3	1918.3	990.6	358.9	2065.9
	Ketones
1	2-Ethyl-5-methyl-1,3,2-dioxaborolan-4-one	15.065	570	-	-	244±16	-	-	-	-	-	-	-	-	-	-	-	-	-	113,83,76,70,68,53,44,42,37,28
2	6Z-Pentadecen-2-one	27.6	1648	-	-	-	-	-	-	-	-	-	52.8±7.2	-	-	-	-	-	-	224,166,156,138,125,109,96,95,82,67,58,54,43
3	Tridecyl methyl ketone	28.228	1697	40.2±5.3	-	35.2±4.3	-	30.5±5.7	-	-	-	-	-	-	-	-	-	-	-	226,211,183,168,138,124,110,96,82,71,58,54,43
4	2-Pentadecanone	31.2	1648	-	-	-	-	-	-	-	888±29	189±12	680±27	-	-	-	224±26	-	-	226,211,197,183,168,152,138,127,111,96,85,71,58,57,43,29,15
5	2-Nonadecanone	32.5	2046	-	-	16.3±4.2	-	-	-	-	567±16	-	410±18	-	732±37	-	299±19	-	-	282,264,239,222,180,166,152,127,111,85,71,58,43,41,27
	Total ketones content			40.2	0	295.5	0	30.5	0	0	1455	189	1142.8	0	732	0	523	0	0
	Miscellaneous
1	6,7-Dimethyl-5,6,7,8-tetrahydrotetrazolo[1,5-b][1,2,4]triazine	21.4	569	-	-	-	-	-	-	-	42.2±5.1	43.6±4.1	74.2±8.2	51.2±8.1	66.2±9	93±11	40±3.7	-	-	154,134,121,105,91,77,69,65,55,51,41,33
3	Givaudan	28.087	1564	-	-	-	223±17	-	-	-	-	-	-	-	40.1±6.2	-	7.4±0.7	-	59.1±7.1	204,189,179,161,148,136,121,107,93,91,81,69,55,43,41,27,18
2	Linoleoyl chloride	30.965	2139	-	-	-	-	-	-	-	-	-	-	-	-	-	-	-	11.3±2.4	298,280,262,244,234,219,205,191,177,163,149,135,121,98,95,81,67,55,41,27,14
4	Methyl (6Z,9Z,12Z,15Z)-octadeca-6,9,12,15-tetraenoate	31.04	1258	-	-	-	-	-	-	-	-	48.3±7.8	-	-	16.3±3.2	-	-	-	16.3±2.2	290,261,234,221,194,175,161,147,135,119,105,91,79,67,55,41,27
	Total miscellaneous content			0	0	0	223	0	0	0	42.2	91.9	74.2	51.2	122.6	93	47.4	0	86.7
	Total VOCs content			1391.7	555.7	2901.2	7001.8	417.4	3055.1	2571.9	7116.2	4461.5	8561.9	7323.9	7884.7	8087.3	3173	1210.8	8632.7
The sign (–) means not detected.
